# Supplementary material for: Strength and Expansion of LHEC with Different Gypsum Contents Under Thermal Curing
Source: Materials (Basel). 2024 Nov 25;17(23):5766. doi: 10.3390/ma17235766 (PMC11642297; doi:10.3390/ma17235766)
Supplement: Supplementary file 1 [file materials-17-05766-s001.zip]

Archive with 1 entries (1 files):
- materials-3251868-supplementary.pdf
